# Supplementary material for: Screening Gene Expression-Related Alternative Splicing Event Signature for Colon Cancer Prognostic Prediction
Source: J Oncol. 2022 Jan 27;2022:9952438. doi: 10.1155/2022/9952438 (PMC8813276; doi:10.1155/2022/9952438)
Supplement: Supplementary Materials — Table S1. Splicing factors collected from former studies. Table S2. Univariate Cox analysis results. Table S3. Expression status of the 5 parental genes. [file 9952438.f1.zip]

Archive with 3 entries (3 files):
- 9952438.f1/Table S1 (1).pdf
- 9952438.f1/Table S2 (1).pdf
- 9952438.f1/Table S3.pdf
